# Supplementary material for: Reconstruction and analysis of potential biomarkers for hypertrophic cardiomyopathy based on a competing endogenous RNA network
Source: BMC Cardiovasc Disord. 2022 Sep 22;22:422. doi: 10.1186/s12872-022-02862-9 (PMC9503253; doi:10.1186/s12872-022-02862-9)
Supplement: Supplementary file 1 — Additional file 1: Table S1. The results of GO analysis for LINC00310. [file 12872_2022_2862_MOESM1_ESM.xlsx]

## Sheet: GO-bp
Category	Term	Count	%	PValue	Genes	List Total	Pop Hits	Pop Total	Fold Enrichment	Bonferroni	Benjamini	FDR
GOTERM_BP_FAT	GO:0009948~anterior/posterior axis specification	2	40	0.0114828	RIPPLY1, SRF	5	48	16650	138.75	0.999055	1	1
GOTERM_BP_FAT	GO:0002040~sprouting angiogenesis	2	40	0.0167126	CCBE1, SRF	5	70	16650	95.1429	0.999961	1	1
GOTERM_BP_FAT	GO:0072358~cardiovascular system development	3	60	0.0178813	CCBE1, KCNJ8, SRF	5	945	16650	10.5714	0.999981	1	1
GOTERM_BP_FAT	GO:0072359~circulatory system development	3	60	0.0178813	CCBE1, KCNJ8, SRF	5	945	16650	10.5714	0.999981	1	1
GOTERM_BP_FAT	GO:0009798~axis specification	2	40	0.0216852	RIPPLY1, SRF	5	91	16650	73.1868	0.999998	1	1
GOTERM_BP_FAT	GO:0048646~anatomical structure formation involved in morphogenesis	3	60	0.0260816	RIPPLY1, CCBE1, SRF	5	1151	16650	8.67941	1	1	1
GOTERM_BP_FAT	GO:0043542~endothelial cell migration	2	40	0.0364901	CCBE1, SRF	5	154	16650	43.2468	1	1	1
GOTERM_BP_FAT	GO:0030324~lung development	2	40	0.0416203	CCBE1, SRF	5	176	16650	37.8409	1	1	1
GOTERM_BP_FAT	GO:0060348~bone development	2	40	0.0423182	RIPPLY1, SRF	5	179	16650	37.2067	1	1	1
GOTERM_BP_FAT	GO:0030323~respiratory tube development	2	40	0.0425508	CCBE1, SRF	5	180	16650	37	1	1	1
GOTERM_BP_FAT	GO:0009952~anterior/posterior pattern specification	2	40	0.0471934	RIPPLY1, SRF	5	200	16650	33.3	1	1	1
GOTERM_BP_FAT	GO:0060541~respiratory system development	2	40	0.0478883	CCBE1, SRF	5	203	16650	32.8079	1	1	1
