# Supplementary material for: Reconstruction and analysis of potential biomarkers for hypertrophic cardiomyopathy based on a competing endogenous RNA network
Source: BMC Cardiovasc Disord. 2022 Sep 22;22:422. doi: 10.1186/s12872-022-02862-9 (PMC9503253; doi:10.1186/s12872-022-02862-9)
Supplement: Supplementary file 2 — Additional file 2: Table S2. The results of KEGG analysis for LINC00310. [file 12872_2022_2862_MOESM2_ESM.xlsx]

## Sheet: pathway
Category	Term	Count	%	PValue	Genes	List Total	Pop Hits	Pop Total	Fold Enrichment	Bonferroni	Benjamini	FDR
KEGG_PATHWAY	hsa04022:cGMP-PKG signaling pathway	2	40	0.0229685	KCNJ8, SRF	2	158	6879	43.538	0.0887567	0.0918738	0.0918738
